# Supplementary material for: Ketoprofen Recognition and Sensing by Zn(II) Complexes with Fluorogenic Triamine Receptors
Source: Molecules. 2025 Nov 26;30(23):4556. doi: 10.3390/molecules30234556 (PMC12693136; doi:10.3390/molecules30234556)
Supplement: Supplementary file 1 [file molecules-30-04556-s001.zip]

Archive with 1 entries (1 files):
- molecules-3962912-SI.pdf
